# Supplementary material for: Genomic-based identification of environmental and clinical Listeria monocytogenes strains associated with an abortion outbreak in beef heifers
Source: BMC Vet Res. 2020 Feb 22;16:70. doi: 10.1186/s12917-020-2276-z (PMC7036198; doi:10.1186/s12917-020-2276-z)
Supplement: Supplementary file 2 — Additional file 2 L. monocytogenes strains used in the project with corresponding genotypes, sequencing information and sample type. [file 12917_2020_2276_MOESM2_ESM.xlsx]

## Sheet: Sheet1
Additional file 2. Listeria monocytogenes strains used in the project with corresponding genotypes, sequencing information and sample type.
Serotype	Strain name	Accession	Lineage	sequence type	clonal complexes	Sequencing platform	Sample type	Management area	Year of isolation	Country of isolation	Reference
N.A.a	52847	RCBQ00000000	N.A.	N.A.	N.A.	Illuminia MiSeq	aborted fetus	A	2014	USA	This manuscript
N.A.	52848	RCBP00000000	N.A.	N.A.	N.A.	Illuminia MiSeq	aborted fetus	B	2014	USA	This manuscript
N.A.	52849	RCBO00000000	N.A.	N.A.	N.A.	Illuminia MiSeq	swab	A	2014	USA	This manuscript
N.A.	52850	RCBN00000000	N.A.	N.A.	N.A.	Illuminia MiSeq	placenta	C	2014	USA	This manuscript
1/2b	52853	RCBK00000000	I	429	429	Illuminia MiSeq	placenta	A	2014	USA	This manuscript
4b	52854	CP032672	I	219	4	Pacific Biosciences RSII	swab	C	2014	USA	This manuscript
1/2b	52856	RCBI00000000	I	429	429	Illuminia MiSeq	placenta	A	2014	USA	This manuscript
1/2b	52857	RCBH00000000	I	429	429	Illuminia MiSeq	placenta	A	2014	USA	This manuscript
N.A.	52858	RCBG00000000	N.A.	N.A.	N.A.	Illuminia MiSeq	placenta	A	2014	USA	This manuscript
1/2b	52859	CP032671	I	429	429	Pacific Biosciences RSII	swab	A	2014	USA	This manuscript
N.A.	52860	CP032670	N.A.	N.A.	N.A.	Pacific Biosciences RSII	placenta	C	2014	USA	This manuscript
N.A.	52861	RCBF00000000	N.A.	N.A.	N.A.	Illuminia MiSeq	swab	A	2014	USA	This manuscript
1/2b	52862	RCBE00000000	I	429	429	Illuminia MiSeq	swab	A	2014	USA	This manuscript
N.A.	52863	RCBD00000000	N.A.	N.A.	N.A.	Illuminia MiSeq	placenta	C	2014	USA	This manuscript
N.A.	52864	RCBC00000000	N.A.	N.A.	N.A.	Illuminia MiSeq	swab	C	2014	USA	This manuscript
N.A.	52865	RCBB00000000	N.A.	N.A.	N.A.	Illuminia MiSeq	placenta	A	2014	USA	This manuscript
1/2b	52851	RCBM00000000	I	429	429	Illuminia MiSeq	placenta	A	2014	USA	This manuscript
1/2b	52852	RCBL00000000	I	429	429	Illuminia MiSeq	placenta	A	2014	USA	This manuscript
N.A.	52855	RCBJ00000000	N.A.	N.A.	N.A.	Illuminia MiSeq	placenta	A	2014	USA	This manuscript
N.A.	52324	RCBX00000000	N.A.	N.A.	N.A.	Illuminia MiSeq	corn silage	feed	2014	USA	This manuscript
N.A.	52325	RCBW00000000	N.A.	N.A.	N.A.	Illuminia MiSeq	water	A	2014	USA	This manuscript
N.A.	52330	CP032673	N.A.	N.A.	N.A.	Pacific Biosciences RSII	water	A	2014	USA	This manuscript
N.A.	52332	RCBV00000000	N.A.	N.A.	N.A.	Illuminia MiSeq	water	B	2014	USA	This manuscript
N.A.	52335	RCBU00000000	N.A.	N.A.	N.A.	Illuminia MiSeq	standing water by feed bunk	B	2014	USA	This manuscript
N.A.	52336	RCBT00000000	N.A.	N.A.	N.A.	Illuminia MiSeq	corn silage	feed	2014	USA	This manuscript
N.A.	52339	RCBS00000000	N.A.	N.A.	N.A.	Illuminia MiSeq	corn silage	feed	2014	USA	This manuscript
N.A.	52343	RCBR00000000	N.A.	N.A.	N.A.	Illuminia MiSeq	corn silage	feed	2014	USA	This manuscript
1/2a	52869	CP032669	II	21	21	Pacific Biosciences RSII	cattle abortion	N.A.	1997	USA	UNLVDC
N.A.	52871	RCBA00000000	N.A.	N.A.	N.A.	Illuminia MiSeq	cattle abortion	N.A.	2005	USA	UNLVDC
1/2b	52872	RCAZ00000000	I	429	429	Illuminia MiSeq	cattle abortion	N.A.	2006	USA	UNLVDC
N.A.	52873	CP032668	N.A.	N.A.	N.A.	Pacific Biosciences RSII	cattle abortion	N.A.	2006	USA	UNLVDC
1/2b	SLCC 2755	NC_018587	I	66	8	N.A	chinchilla	N.A	1967	N.A.	SLCC:Haaseetal.-2011
3b	SLCC 2540	NC_018586	I	617	17	N.A	human	N.A	1956	USA	SLCC:Haaseetal.-2011
4e	SLCC2378	NC_018585	I	73	1	N.A	poultry	N.A	N.A.	N.A.	SLCC:Haaseetal.-2011
4d	ATCC 19117	NC_018584	I	2	6	N.A	sheep	N.A	N.A.	N.A.	SLCC:Haaseetal.-2011
4b	L312	NC_018642	I	4	21	N.A	cheese	N.A	N.A.	N.A.	Chatterjeeetal.-2006
4b	F2365	NC_002973	I	1	1	N.A	cheese	N.A	1985	USA	Nelsonetal.-2004
7	SLCC 2482	NC_018591	I	3	3	N.A	human	N.A	1966		SLCC:Haaseetal.-2011
1/2a	08-5923	NC_013768	II	120	3	N.A	human	N.A	2008	Canada	Gilmouretal.-2010
1/2a	08-5578	NC_013766	II	292	8	N.A	human	N.A	2008	Canada	Gilmouretal.-2010
1/2a	SLCC 5850	NC_018592	II	12	7	N.A	rabbit	N.A	1924	UK	SLCC:Haaseetal.-2011
1/2a	EGD-e	NC_022568	II	35	9	N.A	rabbit	N.A	1926	UK	Glaseretal.-2001
1/2c	SLCC 2372	NC_018588	II	122	9	N.A	human	N.A	1935	UK	SLCC:Haaseetal.-2011
3a	SLCC 7179	NC_018593	II	91	N.A.	N.A	cheese	N.A	1986	Austria	SLCC:Haaseetal.-2011
3c	SLCC 2479	NC_018589	II	9	9	N.A	N.A.	N.A	1966	N.A.	SLCC:Haaseetal.-2011
4a	L99	NC_017529	III	201	16	N.A	cheese	N.A	1950	Netherlands	Hainetal.-2012
4a	HCC23	NC_011660	III	201	16	N.A	raw milk	N.A.	2009	China	Paul et al. 2014
4a	M7	NC_017537	III	201	16	N.A	cheese	N.A.	1950s	Netherland	Chen et al. 1994
4c	SLCC 2376	NC_018590	III	71	5	N.A	poultry	N.A	N.A.	N.A.	SLCC:Haaseetal.-2011
4c	FSL J2-071	AARN04000000	III	131	5	N.A	animal	N.A.	2001-2003	USA-outbreak	unplublished
4a	FSL J1-208	CM001469	IV	569	9	N.A	animal	N.A.	1999	USA-outbreak	Bakker et al., 2012
aNot Available
